# Supplementary material for: A pilot randomized controlled trial of group-based indoor gardening and art activities demonstrates therapeutic benefits to healthy women
Source: PLoS One. 2022 Jul 6;17(7):e0269248. doi: 10.1371/journal.pone.0269248 (PMC9258874; doi:10.1371/journal.pone.0269248)
Supplement: S3 Table — (XLSX) [file pone.0269248.s005.xlsx]

## Sheet: Demographics
Demographic Data
A total of 42 individuals completed the demographic questionnaires and were randomly assigned to either the Art Group or the Gardening Group. Two were ineligible and excluded based on the group they were assigned.
n=20
Participant	Art_Grp=1;_Garden_Grp=2	Age	Years_of_School	Marital_Status	Annual_Income	Children_in_Home	Caregiver_(Y_or_N)	Exercise_Frequency	Self Rated Physical Health	Self Rated Mental Health	Plants Cared For	Alcoholic Drinks Per Week	BMI	Completed Treatment
1	1	27	19	single	45000	0	2	0	6	7	0	2	21	Yes
2	1	40	25	single	35000	0	2	5	6	7	5	2	27	Yes
3	1	35	18	single	90000	1	2	4	7	9	1	2	30	Yes
4	1	28	19	single	140000	0	2	4	8	9	0	4	27	Yes
5	1	34	19	married	65000	0	2	3	9	10	0	2	21	Yes
6	1	27	19	single	21000	0	2	6	8	9	0	1	20	Yes
7	1	28	14	married	30000	0	2	2	9	9	0	5	19	No
8	1	40	16	married	60000	1	2	6	8	9	0	2	23	Yes
9	1	37	14	Single	16000	1	2	1	8	9	0	0	29	Yes
10	1	31	19	single	NR	0	2	0	7	6	0	0	21	Yes
11	1	30	20	single	25000	0	2	4	10	10	0	0	20	Yes
12	1	26	17	Single	47000	0	2	3 or 4	6	6	0	5	24	Yes
13	1	27	17	married	28000	1	2	2	9	8	0	0	22	Yes
14	1	31	16	married	30000	2	2	4	8	8	10	2	22	Yes
15	1	33	14	married	70000	3	2	5	8	8	2	1	21	Yes
16	1	37	18	married	100000	0	2	3	7	9	4	2	25	No
17	1	38	16	single	30000	0	2	3	8	8	1	0	27	Yes
18	1	46	27	married	160000	4	2	2	8	9	2	0	21	Yes
19	1	35	24	single	47000	0	2	2	7	7	6	2	23	Yes
20	1	26	16	divorced	15000	0	2	2	9	9	1	3	24	No
					NR=Not Reported
n=20
Participant	Art_Grp=1;_Garden_Grp=2	Age	Years_of_School	Marital_Status	Annual_Income	Children_in_Home	Caregiver_(Y_or_N)	Exercise_Frequency	Self Rated Physical Health	Self Rated Mental Health	Plants Cared For	Alcoholic Drinks Per Week	BMI	Completed Treatment
1	2	36	16	married	100000	0	2	2	8	8	2	0	21.5	Yes
2	2	39	17	married	27000	0	2	0	5	7	2	0	25	Yes
3	2	29	18	single	40000	0	2	2 or 3	8	7	4	3	23	Yes
4	2	26	18	single	30000	0	2	5	8	7	0	3	21.5	Yes
5	2	40	14	married	90000	0	2	3	8	8	2	0	22	Yes
6	2	37	18	single	55000	0	2	3	7	8	6	0	29	Yes
7	2	31	19	life partner	60000	0	2	5	6	6	0	2	30	No
8	2	36	14	Single	64000	0	2	1	8	8	5	5	24	No
9	2	33	17	married	47000	1	2	4	10	10	4	0	21	No
10	2	26	18.5	single	45000	0	2	2	7	9	0	2	19	Yes
11	2	34	16	married	45000	0	2	3	8	10	5	4	21	Yes
12	2	31	15	married	90000	0	2	0	10	10	0	0	22	No
13	2	30	18	single	16000	0	2	3	8	8	0	0	28	Yes
14	2	41	19	married	NR	0	2	3	9	9	7	0	23	Yes
15	2	28	20	single	16800	0	2	4	5	5	0	1	20	Yes
16	2	47	18	married	165000	3	2	2	6	7	0	0	25	No
17	2	30	19	married	13000	1	2	4	6	8	3	0	23	Yes
18	2	27	20	single	20000	0	2	3	8	9	1	0	21	Yes
19	2	27	20	engaged	28000	0	2	1	8	9	2	1	29	Yes
20	2	31	22	single	47500	0	2	1	9	9	3	0	26	Yes
Shaded rows participant withdrew before experiment began, data not included in pre- and post analyses.					NR=Not Reported

## Sheet: POMS TMD & Subscales
POMS TMD & Subscales, Profile of Mood States2
n=20
		POMS Pre-Intervention SCORE								Session 2 SCORES								Session 4 SCORES								Session 6 SCORES								Session 8 SCORES								POMS Post-Intervention SCORE
Participant	Art Grp=1; Garden Grp=2	Total_Mood_Disturbance_T-score_POMS1	Anger_T-score_POMS1	Confusion_T-score_POMS1	Depression_T-score_POMS1	Fatigue_T-score_POMS1	Tension_T-score_POMS1	Vigor_T-score_POMS1	Friendliness_T-score_POMS1	Total_Mood_Disturbance_T-score_POMS2	Anger_T-score_POMS2	Confusion_T-score_POMS2	Depression_T-score_POMS2	Fatigue_T-score_POMS2	Tension_T-score_POMS2	Vigor_T-score_POMS2	Friendliness_T-score_POMS2	Total_Mood_Disturbance_T-score_POMS_3	Anger_T-score_POMS_3	Confusion_T-score_POMS_3	Depression_T-score_POMS_3	Fatigue_T-score_POMS_3	Tension_T-score_POMS_3	Vigor_T-score_POMS_3	Friendliness_T-score_POMS_3	Total_Mood_Disturbance_T-score_POM4	Anger_T-score_POM4	Confusion_T-score_POM4	Depression_T-score_POM4	Fatigue_T-score_POM4	Tension_T-score_POM4	Vigor_T-score_POM4	Friendliness_T-score_POM4	Total_Mood_Disturbance_T-score_POMS5	Anger_T-score_POMS5	Confusion_T-score_POMS5	Depression_T-score_POMS5	Fatigue_T-score_POMS5	Tension_T-score_POMS5	Vigor_T-score_POMS5	Friendliness_T-score_POMS5	Total_Mood_Disturbance_T-score_POMS6	Anger_T-score_POMS6	Confusion_T-score_POMS6	Depression_T-score_POMS6	Fatigue_T-score_POMS6	Tension_T-score_POMS6	Vigor_T-score_POMS6	Friendliness_T-score_POMS6
1	1	55	47	40	48	53	38	25	37	46	42	42	43	34	43	35	45	46	47	40	43	42	36	39	47	41	42	38	41	38	33	39	42	41	44	35	43	32	33	37	47	43	44	40	43	32	33	35	45
2	1	63	59	59	59	54	58	50	42	54	52	54	55	46	46	47	42	ND	ND	ND	ND	ND	ND	ND	ND	50	49	49	52	48	46	59	47	44	42	49	45	42	44	57	53	47	47	49	50	46	46	64	53
3	1	75	54	73	69	52	72	33	28	50	47	49	47	44	54	54	53	ND	ND	ND	ND	ND	ND	ND	ND	51	49	51	47	46	56	59	58	47	49	51	47	42	49	64	61	44	49	46	45	39	51	66	61
4	1	50	47	52	43	42	48	49	47	49	47	50	43	44	46	49	53	37	42	42	43	34	41	64	61	38	38	42	43	40	43	66	66	44	47	47	46	42	43	64	61	32	38	38	41	34	38	68	58
5	1	62	57	64	55	54	61	54	44	57	54	59	52	50	61	59	42	61	64	56	50	50	68	57	42	60	67	56	43	48	65	52	44	63	69	64	55	48	65	61	44	62	67	59	50	50	63	52	42
6	1	42	40	42	41	46	38	54	61	41	40	42	41	42	38	51	58	40	40	40	43	40	38	54	53	45	40	38	43	50	38	44	53	45	40	40	41	48	41	44	47	43	40	38	41	44	43	47	53
7	1	60	49	57	46	73	66	73	45	ND	ND	ND	ND	ND	ND	ND	ND	37	40	42	43	40	36	64	53	44	38	38	41	63	38	59	50	30	38	35	41	32	33	68	63	ND	ND	ND	ND	ND	ND	ND	ND
8	1	56	49	44	43	63	54	45	44	51	42	42	52	48	58	50	42	ND	ND	ND	ND	ND	ND	ND	ND	55	49	46	45	52	58	45	44	40	42	39	43	39	37	54	44	47	54	39	43	44	44	50	44
9	1	46	49	42	45	42	44	52	55	50	47	42	43	61	49	54	50	41	42	42	43	46	42	61	55	52	54	39	45	54	46	45	47	46	39	39	43	56	44	52	58	46	44	39	45	50	42	50	53
10	1	63	52	64	55	50	65	45	36	53	47	54	50	39	46	35	31	55	52	46	45	42	49	26	39	54	44	56	47	37	51	33	31	49	42	54	50	35	42	38	31	49	44	49	47	33	44	33	31
11	1	40	49	44	43	35	44	68	66	38	44	46	43	33	46	71	66	39	49	42	43	33	46	68	66	38	44	44	43	33	39	64	66	35	39	39	43	37	39	71	66	37	44	44	43	33	44	71	66
12	1	55	47	50	55	48	41	37	47	46	40	47	43	36	43	37	42	47	44	47	46	44	33	42	34	46	42	42	41	42	33	32	34	47	42	45	43	48	41	47	45	42	38	40	41	44	33	42	37
13	1	53	53	55	51	44	53	61	47	52	53	47	51	42	56	56	50	74	60	62	70	61	68	49	34	50	51	50	51	42	51	59	42	ND	ND	ND	ND	ND	ND	ND	ND	67	55	55	68	57	66	54	40
14	1	55	52	51	57	48	49	50	53	ND	ND	ND	ND	ND	ND	ND	ND	63	62	54	57	59	61	54	50	ND	ND	ND	ND	ND	ND	ND	ND	63	69	56	55	54	58	54	44	64	67	54	57	59	61	52	42
15	1	50	49	44	50	52	46	54	53	40	47	39	43	37	42	61	53	40	49	39	43	33	42	57	47	44	42	39	45	35	51	47	42	41	42	39	43	42	37	50	50	40	39	39	43	36	39	47	42
16	1	43	42	46	43	33	46	50	47	ND	ND	ND	ND	ND	ND	ND	ND	ND	ND	ND	ND	ND	ND	ND	ND	53	44	46	45	67	39	45	50	ND	ND	ND	ND	ND	ND	ND	ND	ND	ND	ND	ND	ND	ND	ND	ND
17	1	37	39	39	43	33	37	54	58	37	39	39	43	33	37	54	64	35	39	39	43	33	37	61	64	37	39	39	43	33	37	57	66	38	39	39	43	33	37	50	64	38	39	39	43	33	37	50	66
18	1	47	47	46	43	44	49	52	53	49	47	49	43	48	49	52	53	49	52	51	47	44	49	59	50	ND	ND	ND	ND	ND	ND	ND	ND	44	44	44	45	39	49	59	53	40	42	44	43	35	44	59	53
19	1	60	52	66	57	46	56	50	47	59	52	59	55	46	56	45	44	63	57	64	64	46	58	50	42	56	52	56	55	44	51	47	42	53	44	59	55	46	49	52	47	58	52	56	55	52	51	47	44
20	1	44	49	45	43	38	43	56	47	ND	ND	ND	ND	ND	ND	ND	ND	53	53	45	48	48	56	56	58	40	40	47	41	38	43	61	58	ND	ND	ND	ND	ND	ND	ND	ND	ND	ND	ND	ND	ND	ND	ND	ND
										ND=No Data
n=16
		POMS Pre-Intervention SCORE								Session 2 SCORES								Session 4 SCORES								Session 6 SCORES								Session 8 SCORES								POMS Post-Intervention SCORE
Participant	Art Grp=1; Garden Grp=2	Total_Mood_Disturbance_T-score_POMS1	Anger_T-score_POMS1	Confusion_T-score_POMS1	Depression_T-score_POMS1	Fatigue_T-score_POMS1	Tension_T-score_POMS1	Vigor_T-score_POMS1	Friendliness_T-score_POMS1	Total_Mood_Disturbance_T-score_POMS2	Anger_T-score_POMS2	Confusion_T-score_POMS2	Depression_T-score_POMS2	Fatigue_T-score_POMS2	Tension_T-score_POMS2	Vigor_T-score_POMS2	Friendliness_T-score_POMS2	Total_Mood_Disturbance_T-score_POMS_3	Anger_T-score_POMS_3	Confusion_T-score_POMS_3	Depression_T-score_POMS_3	Fatigue_T-score_POMS_3	Tension_T-score_POMS_3	Vigor_T-score_POMS_3	Friendliness_T-score_POMS_3	Total_Mood_Disturbance_T-score_POM4	Anger_T-score_POM4	Confusion_T-score_POM4	Depression_T-score_POM4	Fatigue_T-score_POM4	Tension_T-score_POM4	Vigor_T-score_POM4	Friendliness_T-score_POM4	Total_Mood_Disturbance_T-score_POMS5	Anger_T-score_POMS5	Confusion_T-score_POMS5	Depression_T-score_POMS5	Fatigue_T-score_POMS5	Tension_T-score_POMS5	Vigor_T-score_POMS5	Friendliness_T-score_POMS5	Total_Mood_Disturbance_T-score_POMS6	Anger_T-score_POMS6	Confusion_T-score_POMS6	Depression_T-score_POMS6	Fatigue_T-score_POMS6	Tension_T-score_POMS6	Vigor_T-score_POMS6	Friendliness_T-score_POMS6
1	2	67	57	44	67	61	72	47	44	64	52	44	62	59	63	38	36	53	47	42	55	39	58	40	39	53	47	39	57	37	58	40	36	51	52	39	55	35	49	35	31	48	42	39	47	33	54	35	33
2	2	51	44	42	55	44	44	35	44	46	44	39	45	37	49	45	61	40	39	39	45	39	39	54	55	41	39	39	43	37	39	45	55	40	39	39	43	35	39	47	64	41	39	39	43	35	39	45	64
3	2	61	44	62	53	48	61	42	55	47	40	50	48	46	46	56	55	ND	ND	ND	ND	ND	ND	ND	ND	ND	ND	ND	ND	ND	ND	ND	ND	44	40	52	43	42	43	56	63	49	42	47	46	42	48	44	58
4	2	67	53	70	48	53	68	42	34	50	47	57	48	36	51	51	50	64	47	70	51	61	61	54	40	64	49	70	58	50	56	44	40	72	60	70	60	48	66	37	45	65	55	67	58	48	58	47	42
5	2	55	49	49	50	56	49	47	42	ND	ND	ND	ND	ND	ND	ND	ND	55	54	46	50	46	61	50	53	47	42	46	50	39	51	54	44	49	44	49	45	44	46	45	44	47	39	44	45	42	49	45	42
6	2	54	54	49	47	50	58	57	50	59	64	46	45	50	65	47	42	52	64	46	45	48	49	57	50	ND	ND	ND	ND	ND	ND	ND	ND	52	49	49	52	48	46	50	53	50	47	49	50	48	46	52	53
9	2	38	39	46	43	37	42	66	55	38	39	54	43	36	37	68	53	ND	ND	ND	ND	ND	ND	ND	ND	ND	ND	ND	ND	ND	ND	ND	ND	ND	ND	ND	ND	ND	ND	ND	ND	ND	ND	ND	ND	ND	ND	ND	ND
10	2	44	42	45	48	42	43	56	53	39	44	42	43	32	41	56	50	49	44	52	48	42	46	51	45	43	42	45	46	38	41	51	45	44	47	45	43	40	43	54	55	43	42	47	43	38	43	56	50
11	2	51	44	44	55	52	49	52	66	52	47	49	47	48	49	45	50	49	44	44	47	44	46	42	53	53	44	51	52	46	46	40	47	47	42	44	43	50	39	45	53	51	42	44	45	50	46	38	47
13	2	53	42	49	43	50	54	40	42	51	42	46	52	44	44	35	42	50	39	59	43	46	42	40	42	45	52	44	47	44	39	59	50	ND	ND	ND	ND	ND	ND	ND	ND	54	39	51	52	52	44	35	33
14	2	47	54	49	45	46	39	57	39	41	42	49	43	37	39	57	44	38	42	39	43	35	39	59	44	ND	ND	ND	ND	ND	ND	ND	ND	34	39	39	43	33	37	68	58	39	44	39	43	37	39	59	47
15	2	39	38	45	41	38	43	59	50	61	57	55	55	48	56	47	47	41	42	40	43	36	46	54	53	35	38	40	41	34	36	59	50	37	40	40	46	36	36	61	55	41	40	42	43	34	48	56	53
17	2	44	42	44	43	52	51	68	53	53	52	54	52	46	49	54	53	56	59	54	50	50	49	52	50	47	47	49	43	46	46	54	53	47	44	44	50	44	49	54	50	46	47	46	45	42	46	54	50
18	2	62	47	55	65	55	61	51	50	60	49	55	58	53	56	49	50	60	51	50	60	53	58	49	50	57	53	52	53	48	51	47	47	55	53	50	63	48	48	59	45	54	47	52	55	53	51	59	53
19	2	60	49	50	48	63	63	51	61	46	38	42	43	53	53	61	69	52	38	45	46	63	61	61	66	41	42	40	46	40	46	64	63	39	40	38	41	42	46	61	66	36	38	40	41	42	41	68	66
20	2	41	44	44	43	37	42	59	61	43	42	44	45	44	44	59	64	45	39	42	43	48	44	50	64	43	39	44	45	44	39	54	64	43	42	44	45	42	42	57	61	40	39	42	43	42	37	57	64
										ND=No Data

## Sheet: Perceived Stress Scale
PSS, Perceived Stress Scale
n=20
Participant	Art Grp=1; Garden Grp=2	PSS Pre-Intervention SCORE	PSS Session 2 SCORE	PSS Session 4 SCORE	PSS Session 6 SCORE	PSS Session 8 SCORE	PSS Post-Intervention SCORE
1	1	23	15	13	12	14	16
2	1	23	20	ND	12	15	10
3	1	21	14	ND	11	11	9
4	1	17	8	4	2	6	2
5	1	16	14	14	17	18	15
6	1	6	7	7	6	11	4
7	1	14	ND	6	4	0	ND
8	1	12	7	ND	9	4	6
9	1	8	11	8	13	9	13
10	1	27	17	14	14	11	13
11	1	3	3	2	1	2	0
12	1	24	16	13	12	17	7
13	1	20	18	19	22	ND	26
14	1	15	ND	19	ND	22	18
15	1	11	7	7	8	10	5
16	1	9	ND	ND	13	ND	ND
17	1	6	2	0	1	4	1
18	1	15	9	10		12	11
19	1	22	17	20	16	14	14
20	1	14	ND	23	12	ND	ND
			ND=No Data
n=16
Participant	Art Grp=1; Garden Grp=2	PSS Pre-Intervention SCORE	PSS Session 2 SCORE	PSS Session 4 SCORE	PSS Session 6 SCORE	PSS Session 8 SCORE	PSS Post-Intervention SCORE
1	2	10	11	10	13	7	8
2	2	15	8	10	2	1	0
3	2	23	14	ND	ND	8	14
4	2	18	12	19	18	26	22
5	2	16	ND	17	16	12	10
6	2	14	25	16	ND	11	7
9	2	7	7	ND	ND	ND	ND
10	2	18	9	14	13	10	12
11	2	12	10	10	19	7	8
13	2	15	11	14	15	ND	9
14	2	13	10	8	ND	7	7
15	2	14	31	14	10	11	15
17	2	11	16	19	12	13	10
18	2	18	16	19	15	16	14
19	2	20	19	11	5	2	1
20	2	7	7	10	7	6	4
			ND=No Data

## Sheet: BDI-II
BDI-II, Beck Depression Inventory II
n=20
Participant	Art Grp=1; Garden Grp=2	BDI Pre-Intervention SCORE	BDI Session 4 SCORE	BDI Session 8 SCORE	BDI Post-Intervention SCORE
1	1	8	5	5	2
2	1	19	ND	14	5
3	1	16	ND	10	13
4	1	4	2	1	0
5	1	10	7	6	7
6	1	2	3	7	5
7	1	5	0	0	ND
8	1	6	ND	0	0
9	1	4	2	2	2
10	1	13	9	4	4
11	1	0	0	0	0
12	1	10	3	0	0
13	1	12	19	ND	18
14	1	16	18	22	19
15	1	9	1	1	0
16	1	5	ND	ND	ND
17	1	0	0	0	0
18	1	5	1	0	0
19	1	20	18	13	13
20	1	1	4	ND	ND
	ND=No Data
n=16
Participant	Art Grp=1; Garden Grp=2	BDI Pre-Intervention SCORE	BDI Session 4 SCORE	BDI Session 8 SCORE	BDI Post-Intervention SCORE
1	2	5	3	2	2
2	2	17	4	3	1
3	2	20	ND	6	3
4	2	11	11	14	14
5	2	14	8	11	6
6	2	1	3	3	0
9	2	11	ND	ND	ND
10	2	1	0	0	0
11	2	4	1	1	4
13	2	9	10	ND	1
14	2	8	2	0	0
15	2	7	10	1	3
17	2	0	3	0	1
18	2	19	16	10	5
19	2	8	8	3	3
20	2	0	0	0	0
	ND=No Data

## Sheet: STAI State & Trait
STAI STATE & TRAIT
n=17
Participant	ArtGrp1/GardenGrp2	State Pre-intervention SCORE	Trait Pre-intervention SCORE	State Post-Intervention SCORE	Trait Post-Intervention SCORE
1	1	22	39	27	33
2	1	47	49	32	37
3	1	48	35	31	32
4	1	31	29	22	28
5	1	32	37	45	42
6	1	27	29	30	28
8	1	32	41	31	37
9	1	25	26	37	33
10	1	33	51	38	51
11	1	21	20	21	20
12	1	34	39	29	37
13	1	28	39	39	49
14	1	32	34	40	42
15	1	34	35	38	41
17	1	23	24	24	21
18	1	24	34	20	31
19	1	53	58	43	49
n=15
Participant	ArtGrp1/GardenGrp2	State Pre-intervention SCORE	Trait Pre-intervention SCORE	State Post-Intervention SCORE	Trait Post-Intervention SCORE
1	2	45	40	44	42
2	2	55	61	23	32
3	2	55	61	32	44
4	2	40	48	26	54
5	2	31	48	34	45
6	2	32	43	31	38
10	2	29	30	29	29
11	2	22	24	22	24
13	2	31	58	34	54
14	2	30	36	28	28
15	2	20	43	30	41
17	2	27	30	23	34
18	2	44	39	39	42
19	2	32	31	22	26
20	2	22	24	22	22

## Sheet: SF-36
SF-36 Physical and Mental Health
n=16
Participant	Art Grp=1; Garden Grp=2	Physical Pre-Intervention SCORE	Mental Pre-Intervention SCORE	Physical Post-Intervention SCORE	Mental Post-Intervention SCORE
1	1	58.68	34.63	60.24	47.23
2	1	60.4	31.83	57.73	46.87
3	1	66.37	30.17	62.02	39.27
4	1	61.09	53.59	58.58	56.98
5	1	57.37	48.17	62.31	40.62
6	1	54.59	52.95	55.78	50.01
9	1	49.97	60.56	53.33	51.08
10	1	57.63	36.86	58.75	46.49
11	1	59.72	59.56	60.98	58.95
12	1	61.32	32.39	56.74	42.98
13	1	58.15	47.21	60.73	26.06
14	1	53.98	48.16	59.44	41.23
15	1	53.93	50.74	56.63	51.48
17	1	60.4	60.22	60.48	60.92
18	1	53.59	51.97	51.94	55.83
19	1	55.72	28.89	54.43	40.85
n=15
Participant	Art Grp=1; Garden Grp=2	Physical Pre-Intervention SCORE	Mental Pre-Intervention SCORE	Physical Post-Intervention SCORE	Mental Post-Intervention SCORE
1	2	60.03	48.61	62.65	48.38
2	2	39.74	40.02	42.57	58.44
3	2	60.78	18.77	56.4	46.79
4	2	60.48	40.57	61.56	39.5
5	2	52.69	38.41	52.19	41.55
6	2	50.93	48.21	56.8	44.56
10	2	54.51	57.91	51.41	56.06
11	2	62.63	52.56	63.08	48.54
13	2	55.49	40.71	50.54	44.25
14	2	61.47	56.98	60.56	55.8
15	2	51.76	43.43	62.27	36.69
17	2	57.38	48.56	60.61	47.6
18	2	54.99	34.79	52.36	51.79
19	2	53.74	53.53	58.38	52.91
20	2	53.22	59.18	52.67	55.71

## Sheet: SPDSA
SPDSA, Satisfaction with Participation in Discretionary Social Activities (PROMIS Short Form)
n=17
Participant	Art Grp=1; Garden Grp=2	Pre-Intervention T-SCORE	Post-Intervention T-SCORE
1	1	40.7	53.1
2	1	44.4	49.1
3	1	46.3	50.1
4	1	54.2	58.8
5	1	46.3	53.1
6	1	52.1	51.1
8	1	46.3	52.1
9	1	56.3	58.8
10	1	44.4	42.6
11	1	60.4	67.3
12	1	67.3	67.3
13	1	41.7	37.6
14	1	46.3	41.7
15	1	48.1	48.1
17	1	60.4	67.3
18	1	49.1	50.1
19	1	41.7	41.7
n=15
Participant	Art Grp=1; Garden Grp=2	Pre-Intervention T-SCORE	Post-Intervention T-SCORE
1	2	48.1	54.2
2	2	38.7	55.2
3	2	41.7	53.1
4	2	43.5	43.5
5	2	48.1	49.1
6	2	55.2	47.2
10	2	51.1	53.1
11	2	56.3	52.1
13	2	46.3	46.3
14	2	54.2	57.5
15	2	57.5	54.2
17	2	57.5	54.2
18	2	49.1	53.1
19	2	41.7	44.4
20	2	56.3	56.3

## Sheet: Cardiac Data
Cardiac Data Sheet
n=20
		Visit2_Pre-intervention																		Visit3_Session 1																		Visit4_Sesssion 2
Participant	Art Grp=1; Garden Grp=2	SysBP_Start1	DiaBP_Start1	HR_Start1	SysBP_Start1	DiaBP_Start1	HR_Start1	SysBP_Start1	DiaBP_Start1	HR_Start1	SysBP_End1	DiaBP_End1	HR_End1	SysBP_End1	DiaBP_End1	HR_End1	SysBP_End1	DiaBP_End1	HR_End1	SysBP_Start1	DiaBP_Start1	HR_Start1	SysBP_Start1	DiaBP_Start1	HR_Start1	SysBP_Start1	DiaBP_Start1	HR_Start1	SysBP_End1	DiaBP_End1	HR_End1	SysBP_End1	DiaBP_End1	HR_End1	SysBP_End1	DiaBP_End1	HR_End1	SysBP_Start1	DiaBP_Start1	HR_Start1	SysBP_Start1	DiaBP_Start1	HR_Start1	SysBP_Start1	DiaBP_Start1	HR_Start1	SysBP_End1	DiaBP_End1	HR_End1
1	1	108	69	87	114	63	88	116	72	81	113	69	84	119	76	79	79	58	78	118	73	81	112	81	80	111	78	75	118	72	78	120	83	79	123	76	79	107	68	81	113	72	81	117	73	75	108	77	78
2	1	121	81	71	122	78	67	116	72	68	115	68	62	121	77	66	125	75	68	129	78	75	122	78	79	127	73	83	125	75	69	125	79	69	122	74	69	113	67	78	108	70	87	111	67	86	110	70	72
3	1	142	87	85	138	92	82	144	92	82	148	95	83	146	95	86	159	102	85	137	87	87	144	92	89	150	96	91	142	90	89	151	84	90	161	98	93	133	86	96	145	97	96	142	91	96	133	96	92
4	1	119	68	74	117	68	78	119	62	74	116	66	69	114	62	71	124	68	70	119	72	76	121	83	72	121	77	73	107	66	67	113	66	69	116	67	72	108	62	61	111	61	61	109	60	62	106	61	60
5	1	101	68	63	100	63	64	102	63	65	112	71	63	113	68	65	108	67	63	104	64	70	106	64	72	99	61	71	110	71	68	112	75	69	113	75	69	103	62	58	108	71	59	112	68	57	97	69	63
6	1	96	63	55	90	45	53	104	53	55	104	57	52	98	56	53	99	54	52	108	64	57	106	65	55	102	58	58	113	62	57	106	63	56	112	63	58	94	56	63	99	52	62	108	61	62	95	59	56
7	1	112	73	84	118	73	85	124	74	85	117	72	76	119	72	74	122	74	79	118	76	77	124	74	74	122	79	81	125	84	73	126	90	76	122	74	64	ND	ND	ND	ND	ND	ND	ND	ND	ND	ND	ND	ND
8	1	131	84	69	134	79	69	135	82	74	155	95	68	154	94	66	145	93	64	132	79	72	129	86	73	128	79	73	158	84	70	136	91	70	142	87	73	132	91	72	136	86	71	139	91	75	138	83	71
9	1	109	69	68	116	70	72	112	72	68	117	76	69	119	71	68	119	72	72	ND	ND	ND	ND	ND	ND	ND	ND	ND	ND	ND	ND	ND	ND	ND	ND	ND	ND	114	73	64	113	73	61	110	70	65	146	77	62
10	1	86	54	77	88	57	71	83	57	79	95	57	74	94	59	78	89	57	75	91	54	65	96	52	67	95	55	74	92	56	68	96	61	72	96	57	71	94	52	84	89	59	81	96	61	68	90	56	88
11	1	114	72	53	116	75	49	115	73	50	132	90	47	133	92	51	137	90	50	106	63	49	107	65	49	105	63	50	115	76	47	113	70	49	117	71	57	111	71	50	113	71	53	109	70	51	122	82	58
12	1	104	64	62	113	56	66	98	54	64	110	65	68	110	65	67	109	65	74	115	70	78	117	69	75	115	69	71	103	64	74	108	68	69	118	66	69	88	59	60	120	70	66	124	78	65	113	64	72
13	1	101	62	76	104	64	80	92	50	73	108	70	82	105	68	77	106	67	80	122	52	72	115	56	70	100	53	75	106	66	71	104	55	70	106	59	70	111	73	78	126	62	77	121	69	78	116	75	80
14	1	134	68	78	143	93	89	128	76	97	127	72	77	119	74	64	126	72	64	145	77	77	141	87	80	146	80	78	184	102	103	172	105	109	163	92	104	ND	ND	ND	ND	ND	ND	ND	ND	ND	ND	ND	ND
15	1	128	85	91	128	84	78	131	87	78	120	83	71	125	77	78	132	75	74	123	76	87	118	76	87	130	75	87	130	81	87	129	89	85	122	88	83	127	83	72	117	73	68	116	74	69	122	76	70
16	1	108	68	81	108	70	80	110	67	80	101	68	72	111	72	75	109	73	76	109	61	73	112	64	77	105	70	76	105	70	74	113	65	78	112	79	78	ND	ND	ND	ND	ND	ND	ND	ND	ND	ND	ND	ND
17	1	107	65	76	101	47	72	115	72	73	103	58	69	104	66	67	114	64	69	93	56	73	99	63	74	105	64	76	102	70	70	108	74	73	104	66	73	105	58	60	113	68	60	79	53	65	110	60	64
18	1	112	79	82	112	80	83	113	79	81	127	83	78	124	78	79	127	82	80	124	79	77	132	83	83	124	86	85	132	79	72	129	86	73	128	79	73	120	78	80	126	80	82	127	82	85	109	69	78
19	1	115	72	74	119	77	74	119	86	75	129	84	77	123	79	70	124	80	73	117	81	70	132	90	76	123	84	70	120	77	71	127	84	73	126	86	77	109	74	77	113	74	79	105	73	81	123	83	84
20	1	117	68	60	116	64	62	116	76	62	128	75	61	126	71	56	123	73	54	122	78	87	127	76	88	128	75	87	112	70	82	110	73	72	110	67	76	ND	ND	ND	ND	ND	ND	ND	ND	ND	ND	ND	ND
																				ND=No Data
n=16
		Visit2_Pre-intervention																		Visit3_Session 1																		Visit4_Sesssion 2
Participant	Art Grp=1; Garden Grp=2	SysBP_Start1	DiaBP_Start1	HR_Start1	SysBP_Start1	DiaBP_Start1	HR_Start1	SysBP_Start1	DiaBP_Start1	HR_Start1	SysBP_End1	DiaBP_End1	HR_End1	SysBP_End1	DiaBP_End1	HR_End1	SysBP_End1	DiaBP_End1	HR_End1	SysBP_Start1	DiaBP_Start1	HR_Start1	SysBP_Start1	DiaBP_Start1	HR_Start1	SysBP_Start1	DiaBP_Start1	HR_Start1	SysBP_End1	DiaBP_End1	HR_End1	SysBP_End1	DiaBP_End1	HR_End1	SysBP_End1	DiaBP_End1	HR_End1	SysBP_Start1	DiaBP_Start1	HR_Start1	SysBP_Start1	DiaBP_Start1	HR_Start1	SysBP_Start1	DiaBP_Start1	HR_Start1	SysBP_End1	DiaBP_End1	HR_End1
1	2	127	75	71	138	79	68	131	83	74	125	82	76	128	83	72	123	76	73	123	77	65	123	84	66	126	84	65	122	83	68	131	87	69	99	65	69	112	92	70	135	83	70	139	84	78	122	82	72
2	2	98	64	90	101	63	85	103	62	85	98	66	85	98	63	83	86	61	85	101	69	89	109	65	91	97	58	88	99	65	107	99	63	107	93	64	110	108	70	94	110	70	98	96	66	107	89	58	92
3	2	118	67	60	116	67	57	120	76	57	113	68	51	123	72	55	124	75	60	109	67	70	107	69	69	107	67	72	99	61	69	104	59	67	107	69	77	103	57	66	104	64	74	107	62	76	113	66	63
4	2	97	59	70	97	59	70	100	60	68	103	61	72	103	59	72	92	58	65	103	63	68	103	68	77	108	53	78	99	64	73	100	65	71	99	68	67	99	63	75	104	65	72	108	61	74	91	52	69
5	2	142	89	77	134	89	78	133	87	76	146	95	72	153	93	76	147	89	72	121	90	90	122	88	89	123	90	89	132	88	94	136	94	97	136	91	101	ND	ND	ND	ND	ND	ND	ND	ND	ND	ND	ND	ND
6	2	108	72	82	106	75	81	108	69	78	133	77	78	128	76	77	114	78	77	ND	ND	ND	ND	ND	ND	ND	ND	ND	ND	ND	ND	ND	ND	ND	ND	ND	ND	115	71	93	117	69	96	113	67	91	116	73	90
9	2	109	71	80	109	71	70	106	70	74	110	68	80	113	70	76	110	71	83	101	64	82	101	63	84	103	70	80	109	74	77	107	71	74	104	67	83	103	65	76	104	65	78	108	67	76	95	53	78
10	2	97	57	75	95	57	75	101	59	75	95	58	69	98	59	73	98	57	74	95	56	80	97	61	78	90	58	82	99	65	77	100	64	77	98	62	78	101	60	80	105	60	76	102	60	78	93	60	88
11	2	114	68	70	118	69	71	109	70	72	109	67	64	113	66	67	119	60	68	ND	ND	ND	ND	ND	ND	ND	ND	ND	ND	ND	ND	ND	ND	ND	ND	ND	ND	113	72	80	113	69	74	135	67	78	114	64	79
13	2	124	75	65	123	74	68	125	80	65	113	70	64	119	71	67	120	67	64	116	69	66	123	71	65	117	68	63	117	67	72	110	68	66	109	64	72	112	65	56	117	71	57	119	65	63	109	63	62
14	2	104	64	65	104	66	66	104	67	67	108	72	69	108	71	66	111	69	72	ND	ND	ND	ND	ND	ND	ND	ND	ND	ND	ND	ND	ND	ND	ND	ND	ND	ND	101	62	70	103	61	68	99	63	71	109	71	67
15	2	106	71	79	105	72	79	108	77	79	108	78	70	116	77	82	109	74	80	117	70	76	117	81	74	113	78	77	103	67	73	106	70	75	102	66	67	110	78	72	110	70	63	112	71	67	108	67	72
17	2	98	60	87	101	59	86	105	61	89	101	60	79	105	63	80	105	63	82	101	68	92	110	63	90	102	70	94	99	58	86	101	56	84	98	60	87	99	60	97	99	60	100	95	59	100	91	58	89
18	2	97	67	74	100	69	76	106	63	72	103	71	66	98	66	62	98	69	68	94	53	67	83	51	72	92	61	68	109	64	75	104	71	77	109	71	73	103	54	71	94	60	71	95	58	79	112	58	75
19	2	125	74	54	125	81	54	128	78	55	135	80	54	137	74	52	127	86	52	125	74	54	125	81	54	128	78	55	135	80	54	137	74	52	127	86	52	111	65	54	112	66	56	112	61	55	114	63	51
20	2	101	57	71	103	60	71	102	61	70	105	64	67	107	65	65	105	62	69	98	59	69	100	57	58	99	54	61	94	54	62	93	54	69	95	55	73	110	63	73	107	70	69	107	66	69	98	56	65
																				ND=No Data
	SysBP=Systolic Blood Pressure
	DiaBP=Diastolic Blood Pressure
	HR=Heart Rate
	Start=At Beginning of Session
	End=At End of Session
	Cardiac Measures Done in Triplicate
[truncated: 132 more columns]
